# Supplementary material for: PIMREG is a prognostic biomarker involved in immune microenvironment of clear cell renal cell carcinoma and associated with the transition from G1 phase to S phase
Source: Front Oncol. 2023 Jan 26;13:1035321. doi: 10.3389/fonc.2023.1035321 (PMC9909346; doi:10.3389/fonc.2023.1035321)
Supplement: Supplementary file 1 [file DataSheet_1.zip]

Archive with 17 entries (17 files):
- supplementary material/786-O NC.fcs
- supplementary material/786-O Si.fcs
- supplementary material/ACHN NC.fcs
- supplementary material/ACHN Si.fcs
- supplementary material/CDK4_220630_172933_08.00.tif
- supplementary material/CDK4_220715_172457_02.34.000.tif
- supplementary material/CDK6_220630_175836_08.00.010_1_33103.tif
- supplementary material/CDK6_220715_173121_00.16.000.tif
- supplementary material/clinical.xls
- supplementary material/CYCLIND_220630_174448_08.00.010_1_12000.tif
- supplementary material/CYCLIND_220715_173439_04.40.000_0_20000.tif
- supplementary material/Exp.txt
- supplementary material/gating strategies.docx
- supplementary material/R.txt
- supplementary material/relative expression of PIMREG(clinical).xlsx
- supplementary material/TUBLIN_220715_171353_00.01.000_0_21597.tif
- supplementary material/VINCULIN_220630_175609_00.01.000_0_6422.tif
