# Supplementary material for: PIMREG is a prognostic biomarker involved in immune microenvironment of clear cell renal cell carcinoma and associated with the transition from G1 phase to S phase
Source: Front Oncol. 2023 Jan 26;13:1035321. doi: 10.3389/fonc.2023.1035321 (PMC9909346; doi:10.3389/fonc.2023.1035321)
Supplement: Supplementary file 1 [file DataSheet_1.zip › supplementary material/Exp.txt]

ID	PIMREG	Type
TCGA-CJ-6033-11A-01R-1858-07	0.139588415883808	Normal
TCGA-B8-5552-11A-01R-1672-07	1.24718805665931	Normal
TCGA-B2-5641-11A-01R-1541-07	0.0498158947403578	Normal
TCGA-B0-4700-11A-01R-1541-07	0.0799008787750915	Normal
TCGA-B0-5701-11A-01R-1541-07	0.341775730179632	Normal
TCGA-CJ-5680-11A-01R-1541-07	1.18916100374172	Normal
TCGA-CZ-5466-11A-01R-1503-07	0.10104062721897	Normal
TCGA-B0-4712-11A-02R-1503-07	0.157315661640101	Normal
TCGA-CJ-5676-11A-01R-1541-07	0.194090330964942	Normal
TCGA-CJ-5677-11A-01R-1541-07	0.0472599852746726	Normal
TCGA-CZ-5470-11A-01R-1503-07	0.042840782680378	Normal
TCGA-CW-6090-11A-01R-1672-07	0.0459116167479469	Normal
TCGA-B8-5549-11A-01R-1541-07	0.0772400314903198	Normal
TCGA-CZ-5987-11A-01R-1672-07	0.336507002549082	Normal
TCGA-B0-5696-11A-01R-1541-07	0.0765006884004565	Normal
TCGA-CJ-5672-11A-01R-1541-07	0.027644130620276	Normal
TCGA-CJ-5681-11A-01R-1541-07	1.47237599075991	Normal
TCGA-B0-5711-11A-01R-1672-07	0.164004231037533	Normal
TCGA-CZ-5453-11A-01R-1503-07	0.057740771388977	Normal
TCGA-CZ-5988-11A-01R-1672-07	0.0540236377322811	Normal
TCGA-CW-5584-11A-01R-1541-07	0.640510153676285	Normal
TCGA-B0-5703-11A-01R-1541-07	0.118035199364111	Normal
TCGA-CJ-5678-11A-01R-1541-07	0.1088356773443	Normal
TCGA-B0-5694-11A-01R-1541-07	0.209590734850093	Normal
TCGA-CZ-5989-11A-01R-1672-07	0.226006335216029	Normal
TCGA-CZ-5451-11A-01R-1503-07	0.0940485140568527	Normal
TCGA-CZ-5986-11A-01R-1672-07	0.131034358073946	Normal
TCGA-CZ-5462-11A-01R-1503-07	0.119446567602183	Normal
TCGA-CZ-4864-11A-01R-1503-07	0.138586187921427	Normal
TCGA-CZ-5454-11A-01R-1503-07	0.252407544455789	Normal
TCGA-CZ-5458-11A-01R-1503-07	0.0896038813249176	Normal
TCGA-CZ-5461-11A-01R-1503-07	0.0732087574180479	Normal
TCGA-A3-3358-11A-01R-1541-07	0.0202280481805959	Normal
TCGA-CW-5587-11A-01R-1541-07	0.130577689109321	Normal
TCGA-B0-5712-11A-01R-1672-07	0.30329329057898	Normal
TCGA-B0-5691-11A-01R-1541-07	0.18123653861131	Normal
TCGA-CW-5585-11A-01R-1541-07	0.114666741199781	Normal
TCGA-CW-5580-11A-02R-1672-07	0.058016480817687	Normal
TCGA-CZ-5468-11A-01R-1503-07	0.268421817101534	Normal
TCGA-CZ-5982-11A-01R-1672-07	0.0399525181181691	Normal
TCGA-CJ-5689-11A-01R-1541-07	0.126911077993573	Normal
TCGA-CJ-5679-11A-01R-1541-07	0.131598768643344	Normal
TCGA-CW-5589-11A-01R-1541-07	0.156537060557266	Normal
TCGA-CZ-5463-11A-01R-1503-07	0.166547966948398	Normal
TCGA-CZ-4863-11A-01R-1503-07	0.201563481025326	Normal
TCGA-B0-5706-11A-01R-1541-07	0.0763403689936638	Normal
TCGA-CZ-5456-11A-02R-1503-07	0.150509896239016	Normal
TCGA-B8-4622-11A-01R-1758-07	0.217004707321234	Normal
TCGA-CZ-5469-11A-01R-1503-07	0.0937858652406207	Normal
TCGA-B0-5697-11A-01R-1541-07	0.0420725386915325	Normal
TCGA-B0-5690-11A-01R-1541-07	0.0944846920130036	Normal
TCGA-B8-4619-11A-01R-1758-07	0.0889458617481895	Normal
TCGA-B8-4620-11A-01R-1758-07	0.142616805961349	Normal
TCGA-A3-3387-11A-01R-1541-07	0.0543383359564533	Normal
TCGA-B0-5709-11A-01R-1541-07	0.117457091388	Normal
TCGA-CZ-5457-11A-01R-1503-07	0.152093057102762	Normal
TCGA-CZ-5455-11A-01R-1503-07	0.168863043617321	Normal
TCGA-CZ-5452-11A-01R-1503-07	0.0622151662234026	Normal
TCGA-CZ-5465-11A-01R-1503-07	0.043495668437904	Normal
TCGA-B0-5402-11A-01R-1503-07	0.216431769422281	Normal
TCGA-B0-5699-11A-01R-1541-07	0.0959823426198061	Normal
TCGA-B2-5636-11A-01R-1541-07	0.165574847416776	Normal
TCGA-CW-6087-11A-01R-1672-07	0.135474284490688	Normal
TCGA-CW-5591-11A-01R-1541-07	0.536468833929752	Normal
TCGA-CZ-4865-11A-01R-1503-07	0.216656129957232	Normal
TCGA-CZ-5467-11A-01R-1503-07	0.103402134998282	Normal
TCGA-B0-5705-11A-01R-1541-07	0.0575763296291367	Normal
TCGA-CZ-5985-11A-01R-1672-07	0.0731765037821452	Normal
TCGA-CW-5581-11A-01R-1541-07	0.0602232917880252	Normal
TCGA-CW-6088-11A-01R-1672-07	0.0798934533384787	Normal
TCGA-CJ-6030-11A-01R-1672-07	0.0922910740907095	Normal
TCGA-CZ-5984-11A-01R-1672-07	0.148079359528292	Normal
TCGA-CZ-4859-01A-02R-1426-07	0.551785410390446	Tumor
TCGA-CW-5587-01A-01R-1541-07	0.722992992805674	Tumor
TCGA-BP-4332-01A-01R-1289-07	0.792261997491134	Tumor
TCGA-CJ-4643-01A-02R-1325-07	0.262399480321944	Tumor
TCGA-B0-4817-01A-01R-1277-07	0.612097391672832	Tumor
TCGA-BP-4964-01A-01R-1334-07	0.541905221250016	Tumor
TCGA-B0-5402-01A-01R-1503-07	0.39541383088666	Tumor
TCGA-CJ-4891-01A-01R-1305-07	0.179627862438825	Tumor
TCGA-B0-4690-01A-01R-1277-07	2.27651155405725	Tumor
TCGA-B0-4815-01A-01R-1503-07	1.6655242085811	Tumor
TCGA-B2-5635-01A-01R-A277-07	0.22369141604986	Tumor
TCGA-A3-3328-01A-01R-0864-07	0.497225551430961	Tumor
TCGA-CJ-4872-01A-01R-1305-07	0.80884416858124	Tumor
TCGA-B8-A54K-01A-11R-A33J-07	0.485432700988094	Tumor
TCGA-CJ-4873-01A-01R-1305-07	0.548964874957316	Tumor
TCGA-G6-A8L7-01A-11R-A37O-07	1.40222500526583	Tumor
TCGA-CZ-5467-01A-01R-1503-07	0.322451871219533	Tumor
TCGA-B2-5641-01A-01R-1541-07	0.70739306055592	Tumor
TCGA-CJ-4882-01A-02R-1426-07	1.16682340207047	Tumor
TCGA-B8-A54G-01A-11R-A266-07	1.1009991702875	Tumor
TCGA-BP-4961-01A-01R-1334-07	0.363462671136492	Tumor
TCGA-B0-5698-01A-11R-1672-07	0.50684116987553	Tumor
TCGA-BP-5199-01A-01R-1426-07	1.43706843698038	Tumor
TCGA-CW-6093-01A-11R-1672-07	0.866869453023724	Tumor
TCGA-B0-4700-01A-02R-1541-07	1.58483313326576	Tumor
TCGA-AK-3460-01A-02R-1277-07	0.576360856642139	Tumor
TCGA-AK-3458-01A-01R-1503-07	1.19624821405812	Tumor
TCGA-CZ-5984-01A-11R-1672-07	1.04851869739598	Tumor
TCGA-A3-3324-01A-02R-1325-07	0.297664038246354	Tumor
TCGA-CJ-4912-01A-01R-1426-07	0.398079867033118	Tumor
TCGA-CZ-5453-01A-01R-1503-07	0.452660794634468	Tumor
TCGA-A3-3378-01A-02R-1325-07	0.777931367250774	Tumor
TCGA-A3-3343-01A-01R-0864-07	0.408602309856871	Tumor
TCGA-CJ-4887-01A-01R-1305-07	0.74421604613202	Tumor
TCGA-DV-5574-01A-01R-1541-07	0.899694675245614	Tumor
TCGA-CJ-4920-01A-01R-1426-07	1.05144519177753	Tumor
TCGA-BP-5177-01A-01R-1426-07	0.610973930894642	Tumor
TCGA-B0-4842-01A-02R-1420-07	0.574886914997094	Tumor
TCGA-BP-4355-01A-01R-1289-07	0.224433009304366	Tumor
TCGA-A3-3359-01A-01R-0864-07	0.508133896814215	Tumor
TCGA-AK-3433-01A-02R-1277-07	0.138720906898541	Tumor
TCGA-B0-4827-01A-02R-1420-07	0.499387212510156	Tumor
TCGA-B2-A4SR-01A-11R-A266-07	0.593519282951658	Tumor
TCGA-CJ-4874-01A-01R-1305-07	0.612037076746707	Tumor
TCGA-B0-4699-01A-01R-1277-07	1.75387063164249	Tumor
TCGA-B8-5550-01A-01R-1541-07	1.28190355065122	Tumor
TCGA-A3-A8OW-01A-11R-A37O-07	0.353217809642062	Tumor
TCGA-B2-3923-01A-02R-1325-07	0.0726443792795169	Tumor
TCGA-BP-4967-01A-01R-1334-07	1.01700684233466	Tumor
TCGA-BP-5201-01A-01R-1426-07	0.847494200058885	Tumor
TCGA-AK-3440-01A-02R-1277-07	0.31776169830083	Tumor
TCGA-A3-3365-01A-01R-0864-07	0.4331534634239	Tumor
TCGA-DV-5569-01A-01R-1541-07	0.669138547360803	Tumor
TCGA-BP-4974-01A-01R-1334-07	0.459151341344449	Tumor
TCGA-CW-5584-01A-01R-1541-07	0.731946538165548	Tumor
TCGA-B4-5838-01A-11R-1672-07	1.02178458001339	Tumor
TCGA-AK-3454-01A-02R-1277-07	0.8990551043269	Tumor
TCGA-BP-4782-01A-02R-1420-07	0.532628458051863	Tumor
TCGA-CZ-5451-01A-01R-1503-07	0.536997506435402	Tumor
TCGA-CJ-4907-01A-01R-1426-07	0.585586091087427	Tumor
TCGA-BP-5196-01A-01R-1426-07	0.950224497816506	Tumor
TCGA-CJ-4889-01A-01R-1305-07	0.371112854549541	Tumor
TCGA-AK-3428-01A-02R-1277-07	0.4092351573982	Tumor
TCGA-A3-A8CQ-01A-11R-A37O-07	0.736875855743769	Tumor
TCGA-A3-3380-01A-01R-0864-07	0.350325244951869	Tumor
TCGA-A3-3323-01A-02R-1325-07	0.421588704266195	Tumor
TCGA-CJ-4895-01A-01R-1305-07	0.966819071397147	Tumor
TCGA-CW-5591-01A-01R-1541-07	0.462132751384859	Tumor
TCGA-BP-4799-01A-01R-1305-07	0.14055317208078	Tumor
TCGA-B0-4847-01A-01R-1277-07	0.751742635239813	Tumor
TCGA-CW-6087-01A-11R-1672-07	2.24181517256704	Tumor
TCGA-BP-4173-01A-02R-1289-07	1.26832539381858	Tumor
TCGA-B8-4619-01A-02R-1325-07	0.302532083180634	Tumor
TCGA-BP-4176-01A-02R-1289-07	0.569104701265652	Tumor
TCGA-BP-4768-01A-01R-1289-07	0.522642955214041	Tumor
TCGA-B8-A54I-01A-21R-A33J-07	0.538851003331978	Tumor
TCGA-CJ-4884-01A-01R-1305-07	0.525224788600778	Tumor
TCGA-BP-4164-01A-02R-1325-07	0.431235051240422	Tumor
TCGA-CZ-5466-01A-01R-1503-07	0.733995579081556	Tumor
TCGA-AK-3450-01A-02R-1277-07	0.224613779712653	Tumor
TCGA-BP-4327-01A-01R-1289-07	0.480217962219972	Tumor
TCGA-BP-5200-01A-01R-1426-07	0.396113115987269	Tumor
TCGA-BP-4160-01A-02R-1289-07	0.80968591702336	Tumor
TCGA-BP-5170-01A-01R-1426-07	0.554498579117757	Tumor
TCGA-CJ-6027-01A-11R-1672-07	0.920572206996269	Tumor
TCGA-BP-4983-01A-01R-1334-07	1.66073059883744	Tumor
TCGA-B4-5378-01A-01R-1503-07	0.401923781117046	Tumor
TCGA-A3-3317-01A-02R-1325-07	0.893717889300447	Tumor
TCGA-BP-4771-01A-01R-1289-07	1.24310602760311	Tumor
TCGA-A3-3352-01A-01R-0864-07	0.330806304295651	Tumor
TCGA-B0-5084-01A-01R-1334-07	3.18411077969702	Tumor
TCGA-BP-4159-01A-02R-1289-07	0.689772018600422	Tumor
TCGA-B8-A54J-01A-11R-A33J-07	0.472728356542053	Tumor
TCGA-CJ-4644-01A-02R-1325-07	0.446639909275395	Tumor
TCGA-CZ-4863-01A-01R-1503-07	0.991405781834707	Tumor
TCGA-BP-4330-01A-01R-1289-07	0.497036347728895	Tumor
TCGA-BP-4995-01A-01R-1334-07	0.207499710521911	Tumor
TCGA-BP-4798-01A-01R-1305-07	0.763147828259309	Tumor
TCGA-B0-5700-01A-11R-1541-07	0.664978368787316	Tumor
TCGA-AK-3456-01A-02R-1325-07	0.282655555555957	Tumor
TCGA-CJ-4641-01A-02R-1325-07	0.679121895088046	Tumor
TCGA-BP-4335-01A-01R-1289-07	0.301894179416297	Tumor
TCGA-B8-4146-01B-11R-1672-07	0.474991260419927	Tumor
TCGA-B0-4694-01A-01R-1277-07	0.529961736702032	Tumor
TCGA-B0-4836-01A-01R-1305-07	1.38001678947895	Tumor
TCGA-CJ-4635-01A-02R-1305-07	0.977233536673636	Tumor
TCGA-BP-4975-01A-01R-1334-07	0.74080929116551	Tumor
TCGA-B8-A54E-01A-11R-A266-07	0.0761171892768432	Tumor
TCGA-A3-3376-01A-02R-1420-07	1.0478545325706	Tumor
TCGA-BP-4758-01A-01R-1289-07	0.77380597805103	Tumor
TCGA-B0-5121-01A-02R-1420-07	0.374414104817824	Tumor
TCGA-BP-5180-01A-01R-1426-07	1.33484912194668	Tumor
TCGA-DV-5566-01A-01R-1541-07	1.47597409781253	Tumor
TCGA-BP-4784-01A-01R-1305-07	0.674957373805266	Tumor
TCGA-A3-3331-01A-02R-1325-07	0.387554335936451	Tumor
TCGA-CZ-5455-01A-01R-1503-07	0.852188573002502	Tumor
TCGA-A3-3383-01A-02R-1325-07	0.921693692566773	Tumor
TCGA-CJ-4875-01A-01R-1305-07	1.16723780520768	Tumor
TCGA-B0-4811-01A-01R-1503-07	0.780201063297922	Tumor
TCGA-T7-A92I-01A-11R-A37O-07	0.134268288300615	Tumor
TCGA-B0-5085-01A-01R-1334-07	0.278703714416381	Tumor
TCGA-CZ-4853-01A-01R-1426-07	0.527491769173138	Tumor
TCGA-A3-A6NI-01A-11R-A33J-07	0.857190539925151	Tumor
TCGA-AK-3465-01A-02R-1325-07	0.295652504117905	Tumor
TCGA-B2-4101-01A-02R-1277-07	0.457332991473845	Tumor
TCGA-BP-5185-01A-01R-1426-07	0.681667935672388	Tumor
TCGA-AK-3427-01A-01R-0864-07	0.626801318663256	Tumor
TCGA-BP-4998-01A-01R-1334-07	0.440577739520153	Tumor
TCGA-BP-5202-01A-02R-1426-07	0.660270489805484	Tumor
TCGA-B8-5164-01A-01R-1420-07	0.68219203391	Tumor
TCGA-DV-5573-01A-01R-1541-07	0.987360598622588	Tumor
TCGA-BP-4989-01A-01R-1334-07	0.739162789394276	Tumor
TCGA-G6-A8L8-01A-21R-A37O-07	0.313433012637262	Tumor
TCGA-BP-4162-01A-02R-1325-07	0.629169144979893	Tumor
TCGA-BP-5173-01A-01R-1426-07	1.19434555385384	Tumor
TCGA-B8-A8YJ-01A-13R-A39I-07	0.36621801467531	Tumor
TCGA-B0-5080-01A-01R-1503-07	0.998477081077964	Tumor
TCGA-BP-4976-01A-01R-1334-07	0.907246878050989	Tumor
TCGA-BP-4163-01A-02R-1325-07	0.490089288887905	Tumor
TCGA-CJ-4899-01A-01R-1334-07	0.886172012176513	Tumor
TCGA-BP-4977-01A-01R-1334-07	1.02033079950748	Tumor
TCGA-A3-3335-01A-01R-0864-07	0.541380921806057	Tumor
TCGA-CJ-4634-01A-02R-1325-07	0.514928378325521	Tumor
TCGA-A3-3325-01A-01R-0864-07	0.842517900040642	Tumor
TCGA-CW-6090-01A-11R-1672-07	0.46252825109873	Tumor
TCGA-BP-4177-01A-02R-1420-07	0.32488558705838	Tumor
TCGA-BP-4170-01A-02R-1289-07	0.335389039741561	Tumor
TCGA-A3-3357-01A-02R-1420-07	0.451822276157587	Tumor
TCGA-BP-4960-01A-01R-1334-07	0.769595643553765	Tumor
TCGA-CJ-5677-01A-11R-1541-07	1.04616134347875	Tumor
TCGA-BP-4167-01A-02R-1325-07	0.864831614319581	Tumor
TCGA-CW-6097-01A-11R-1672-07	0.916001374899932	Tumor
TCGA-B8-5162-01A-01R-1420-07	0.949582293723428	Tumor
TCGA-CJ-6031-01A-11R-1672-07	1.02668888788433	Tumor
TCGA-CJ-4639-01A-02R-1325-07	0.501719376580098	Tumor
TCGA-BP-4759-01A-01R-1289-07	1.00001442687827	Tumor
TCGA-BP-4986-01A-01R-1334-07	0.601079281760131	Tumor
TCGA-B0-5075-01A-01R-1334-07	0.617982237234767	Tumor
TCGA-BP-4775-01A-01R-1289-07	0.681600206274668	Tumor
TCGA-CJ-4888-01A-01R-1305-07	0.940151261400143	Tumor
TCGA-AK-3431-01A-02R-1277-07	1.02062949501744	Tumor
TCGA-BP-4338-01A-01R-1289-07	1.22665895683355	Tumor
TCGA-B0-4701-01A-01R-1277-07	0.814438694862868	Tumor
TCGA-B0-4718-01A-01R-1277-07	0.339115487721958	Tumor
TCGA-B0-5696-01A-11R-1541-07	0.720316732266502	Tumor
TCGA-BP-4326-01A-01R-1289-07	0.536762631092591	Tumor
TCGA-CZ-4856-01A-02R-1426-07	0.464083438818937	Tumor
TCGA-B2-5635-01A-01R-1541-07	0.358950051520018	Tumor
TCGA-BP-4972-01A-01R-1334-07	0.366669790180516	Tumor
TCGA-BP-5169-01A-01R-1426-07	1.01482801953802	Tumor
TCGA-B2-5633-01A-01R-A277-07	0.430220390391187	Tumor
TCGA-B0-5693-01A-11R-1541-07	0.644588754336281	Tumor
TCGA-BP-4969-01A-01R-1334-07	0.381022833145651	Tumor
TCGA-BP-4165-01A-02R-1289-07	0.614249050289848	Tumor
TCGA-CJ-4870-01A-01R-1305-07	0.312021509016536	Tumor
TCGA-B8-5552-01B-11R-1672-07	0.462415696027566	Tumor
TCGA-BP-4760-01A-02R-1420-07	0.69401953286138	Tumor
TCGA-B0-5113-01A-01R-1420-07	0.229893901597405	Tumor
TCGA-BP-4340-01A-01R-1289-07	0.253158494461103	Tumor
TCGA-B8-A7U6-01A-12R-A37O-07	0.915989523650712	Tumor
TCGA-B8-5551-01A-01R-1541-07	2.11010394925184	Tumor
TCGA-B0-5400-01A-01R-1503-07	0.498998628100966	Tumor
TCGA-BP-4994-01A-01R-1334-07	0.169048474315863	Tumor
TCGA-B0-4824-01A-01R-1277-07	0.591288677997405	Tumor
TCGA-CJ-4871-01A-01R-1305-07	0.778446370145514	Tumor
TCGA-B0-5690-01A-11R-1541-07	0.815346956733978	Tumor
TCGA-B8-5549-01A-01R-1541-07	0.527882361272081	Tumor
TCGA-DV-A4W0-01A-11R-A266-07	0.834208146452453	Tumor
TCGA-CZ-5989-01A-11R-1672-07	0.179022425770656	Tumor
TCGA-B0-5081-01A-01R-1334-07	1.00699738639337	Tumor
TCGA-A3-3373-01A-02R-1420-07	0.47187198620155	Tumor
TCGA-CZ-4860-01A-01R-1305-07	1.17275695557085	Tumor
TCGA-AK-3451-01A-02R-1188-07	0.766553438512572	Tumor
TCGA-B0-5104-01A-01R-1420-07	0.193797222900491	Tumor
TCGA-BP-4351-01A-01R-1289-07	0.839836671083809	Tumor
TCGA-B2-4099-01A-02R-1188-07	0.977460400230494	Tumor
TCGA-B0-5694-01A-11R-1541-07	0.480879817034177	Tumor
TCGA-CJ-4903-01A-01R-1426-07	0.321940905962444	Tumor
TCGA-CZ-5457-01A-01R-1503-07	0.297685165257429	Tumor
TCGA-BP-4158-01A-02R-1289-07	0.506419753246813	Tumor
TCGA-A3-3320-01A-02R-1325-07	0.186876395398533	Tumor
TCGA-DV-5568-01A-01R-1541-07	1.1373644937108	Tumor
TCGA-CZ-5985-01A-11R-1672-07	0.51356462181042	Tumor
TCGA-BP-4166-01A-02R-1289-07	0.919750272051123	Tumor
TCGA-AS-3777-01A-01R-0864-07	0.625855679302109	Tumor
TCGA-CZ-5456-01A-01R-1503-07	0.822402297756012	Tumor
TCGA-BP-5183-01A-01R-1426-07	0.586970296244106	Tumor
TCGA-CZ-4854-01A-01R-1305-07	1.03743282966256	Tumor
TCGA-A3-3306-01A-01R-0864-07	0.963593825705081	Tumor
TCGA-BP-4789-01A-01R-1305-07	0.510496638382418	Tumor
TCGA-CZ-5462-01A-01R-1503-07	0.133602545051055	Tumor
TCGA-B0-5705-01A-11R-1541-07	0.437674755943801	Tumor
TCGA-B0-4710-01A-01R-1503-07	0.700757786235458	Tumor
TCGA-BP-5004-01A-01R-1334-07	0.770311485447563	Tumor
TCGA-A3-3387-01A-01R-1541-07	1.26271697800646	Tumor
TCGA-BP-5175-01A-01R-1426-07	0.947186762064303	Tumor
TCGA-BP-4331-01A-01R-1289-07	0.567351517705825	Tumor
TCGA-BP-4174-01A-02R-1289-07	0.606320458583787	Tumor
TCGA-CJ-6028-01A-11R-1672-07	0.631709924125005	Tumor
TCGA-A3-3367-01A-02R-1420-07	0.6457135541936	Tumor
TCGA-A3-3351-01A-02R-1325-07	0.485789001211276	Tumor
TCGA-CJ-4890-01A-01R-1305-07	1.09013258019394	Tumor
TCGA-CW-5581-01A-02R-1541-07	0.0966037002392691	Tumor
TCGA-B8-4153-01B-11R-1672-07	0.288241015414049	Tumor
TCGA-B0-4698-01A-01R-1503-07	3.70428547381048	Tumor
TCGA-B0-5106-01A-01R-1420-07	0.245284871562182	Tumor
TCGA-BP-4329-01A-02R-1289-07	0.312317351524342	Tumor
TCGA-B0-4712-01A-01R-1503-07	2.38913035803241	Tumor
TCGA-B0-4691-01A-01R-1277-07	1.19927406677775	Tumor
TCGA-CZ-5982-01A-11R-1672-07	0.456566678770179	Tumor
TCGA-BP-4962-01A-01R-1334-07	0.798630629113284	Tumor
TCGA-DV-A4VX-01A-11R-A266-07	0.8899440063499	Tumor
TCGA-CJ-6030-01A-11R-1672-07	0.962372076028713	Tumor
TCGA-B0-4818-01A-01R-1503-07	0.504739768890247	Tumor
TCGA-B0-5706-01A-11R-1541-07	0.596434762366609	Tumor
TCGA-BP-4973-01A-01R-1334-07	0.383876341308144	Tumor
TCGA-B8-5165-01A-01R-1420-07	0.427427460602833	Tumor
TCGA-CJ-4901-01A-01R-1426-07	1.07760738725066	Tumor
TCGA-B0-5110-01A-01R-1420-07	0.320483060580905	Tumor
TCGA-B0-4838-01A-01R-1305-07	0.80276472122319	Tumor
TCGA-BP-4968-01A-01R-1334-07	0.900549520228259	Tumor
TCGA-A3-A8OX-01A-11R-A37O-07	0.825524331528324	Tumor
TCGA-A3-A6NN-01A-12R-A33J-07	0.543779841212957	Tumor
TCGA-B0-4814-01A-01R-1277-07	1.15884950654944	Tumor
TCGA-B0-4823-01A-02R-1420-07	0.552287348708839	Tumor
TCGA-B0-5098-01A-01R-1420-07	2.1353654400036	Tumor
TCGA-B0-5711-01A-11R-1672-07	0.561569461495664	Tumor
TCGA-B2-3923-01A-02R-A277-07	0.279329010073035	Tumor
TCGA-A3-3319-01A-02R-1325-07	1.85314494464672	Tumor
TCGA-BP-5007-01A-01R-1334-07	0.500682554215093	Tumor
TCGA-B8-A54D-01A-21R-A266-07	0.69253753861452	Tumor
TCGA-B0-4833-01A-01R-1305-07	0.612233209011119	Tumor
TCGA-BP-4347-01A-01R-1289-07	0.546032696059632	Tumor
TCGA-CW-5590-01A-01R-1541-07	0.674229765721693	Tumor
TCGA-B0-4822-01A-01R-1277-07	1.08168866833572	Tumor
TCGA-B0-4703-01A-01R-1277-07	1.89178312006567	Tumor
TCGA-B0-5702-01A-11R-1541-07	0.04678832741987	Tumor
TCGA-CJ-4918-01A-01R-1426-07	0.84613173940452	Tumor
TCGA-CJ-4897-01A-03R-1426-07	0.360896865625095	Tumor
TCGA-BP-4776-01A-01R-1289-07	0.58864292623571	Tumor
TCGA-B4-5377-01A-01R-1503-07	0.460129504366557	Tumor
TCGA-BP-4774-01A-01R-1289-07	0.555378471180491	Tumor
TCGA-B8-4143-01A-01R-1188-07	2.16090986474495	Tumor
TCGA-CJ-5675-01A-11R-1541-07	0.570048327366866	Tumor
TCGA-B0-5399-01A-01R-1503-07	0.617313624475963	Tumor
TCGA-B0-4707-01A-01R-1277-07	1.56240265370552	Tumor
TCGA-CZ-4865-01A-02R-1503-07	0.819527094918439	Tumor
TCGA-BP-4344-01A-01R-1289-07	0.478352671925504	Tumor
TCGA-DV-5565-01A-01R-1541-07	0.238053221596952	Tumor
TCGA-AK-3436-01A-02R-1325-07	0.846742097978959	Tumor
TCGA-A3-A6NJ-01A-12R-A33J-07	0.283370184106564	Tumor
TCGA-BP-5191-01A-01R-1426-07	0.498900725478088	Tumor
TCGA-B8-4154-01A-01R-1188-07	0.559897815377767	Tumor
TCGA-B0-4688-01A-01R-1277-07	2.91224439720644	Tumor
TCGA-B0-5697-01A-11R-1541-07	0.690778137588307	Tumor
TCGA-BP-4343-01A-02R-1289-07	1.11295829368725	Tumor
TCGA-MW-A4EC-01A-11R-A266-07	0.681251884834769	Tumor
TCGA-CZ-5452-01A-01R-1503-07	0.39051922669259	Tumor
TCGA-B0-5699-01A-11R-1541-07	0.8829412993985	Tumor
TCGA-CZ-5460-01A-01R-1503-07	0.382446253115479	Tumor
TCGA-B0-4845-01A-01R-1277-07	1.10601390786356	Tumor
TCGA-MM-A563-01A-11R-A266-07	0.98399151513107	Tumor
TCGA-BP-4971-01A-01R-1334-07	0.654038515939493	Tumor
TCGA-AK-3425-01A-02R-1277-07	0.85990341324657	Tumor
TCGA-CZ-4858-01A-01R-1305-07	1.89741973464721	Tumor
TCGA-B0-4841-01A-01R-1277-07	0.407680359366531	Tumor
TCGA-B0-4819-01A-01R-1277-07	0.705809588498404	Tumor
TCGA-G6-A5PC-01A-11R-A33J-07	0.302749294531745	Tumor
TCGA-BP-4992-01A-01R-1334-07	0.32753113081166	Tumor
TCGA-CZ-4864-01A-01R-1503-07	0.825003063511313	Tumor
TCGA-BP-5198-01A-01R-1426-07	1.13017045481495	Tumor
TCGA-BP-4349-01A-01R-1289-07	0.244410464934824	Tumor
TCGA-CJ-4878-01A-01R-1305-07	0.613617174853762	Tumor
TCGA-CJ-5672-01A-11R-1541-07	0.622359811489933	Tumor
TCGA-BP-4765-01A-01R-1289-07	0.49480389529119	Tumor
TCGA-BP-4970-01A-01R-1334-07	0.589406843201796	Tumor
TCGA-BP-5009-01A-01R-1334-07	0.62659286022165	Tumor
TCGA-CJ-4900-01A-01R-1334-07	1.10071800651361	Tumor
TCGA-BP-5186-01A-01R-1426-07	0.398206859930848	Tumor
TCGA-A3-3370-01A-02R-1420-07	0.47989928267282	Tumor
TCGA-B0-4810-01A-01R-1503-07	1.97249525776501	Tumor
TCGA-CJ-4916-01A-01R-1426-07	0.525372342851057	Tumor
TCGA-B0-4846-01A-01R-1277-07	0.455014729133776	Tumor
TCGA-BP-4756-01A-01R-1289-07	0.475425899900983	Tumor
TCGA-B0-5088-01A-01R-1334-07	0.531471095104071	Tumor
TCGA-B0-4837-01A-01R-1305-07	1.05242215462713	Tumor
TCGA-BP-5174-01A-01R-1426-07	0.563085285890338	Tumor
TCGA-BP-4803-01A-01R-1305-07	0.700100533961193	Tumor
TCGA-B0-5097-01A-01R-1420-07	1.16886150360862	Tumor
TCGA-B0-5119-01A-02R-1420-07	1.02308427721061	Tumor
TCGA-BP-4345-01A-01R-1289-07	1.4774193288673	Tumor
TCGA-AK-3453-01A-02R-1277-07	0.5737588061189	Tumor
TCGA-BP-4342-01A-01R-1289-07	1.11075543737861	Tumor
TCGA-B0-4844-01A-01R-1277-07	0.564026903344421	Tumor
TCGA-BP-4804-01A-02R-1305-07	1.05174447433453	Tumor
TCGA-CW-6088-01A-11R-1672-07	0.663178272845361	Tumor
TCGA-B0-5701-01A-11R-1541-07	0.775411243916441	Tumor
TCGA-CJ-5681-01A-11R-1541-07	1.27456821070226	Tumor
TCGA-B0-4843-01A-01R-1277-07	0.607575376488556	Tumor
TCGA-BP-4766-01A-01R-1289-07	0.800898409350308	Tumor
TCGA-B8-A54H-01A-11R-A33J-07	0.133897700427044	Tumor
TCGA-B4-5836-01A-11R-1672-07	0.804155023297928	Tumor
TCGA-B0-5117-01A-01R-1420-07	0.240712549800143	Tumor
TCGA-CJ-5680-01A-11R-1541-07	0.57269005350948	Tumor
TCGA-DV-A4W0-05A-11R-A266-07	0.609231015586372	Tumor
TCGA-CW-5589-01A-01R-1541-07	0.647653347650066	Tumor
TCGA-BP-5000-01A-01R-1334-07	0.714421378342674	Tumor
TCGA-A3-3346-01A-01R-1766-07	2.13064526699235	Tumor
TCGA-CJ-5689-01A-11R-1541-07	0.535148395203523	Tumor
TCGA-3Z-A93Z-01A-11R-A37O-07	0.628653976012033	Tumor
TCGA-CJ-4638-01A-02R-1325-07	1.43877349240005	Tumor
TCGA-BP-5184-01A-01R-1426-07	0.98664043748967	Tumor
TCGA-B0-5116-01A-02R-1420-07	1.81696212661923	Tumor
TCGA-CZ-4857-01A-01R-1305-07	1.77987155390368	Tumor
TCGA-BP-5192-01A-01R-1426-07	0.468447355815759	Tumor
TCGA-B8-4620-01A-02R-1325-07	0.789827305407119	Tumor
TCGA-BP-4959-01A-01R-1334-07	0.567470001092297	Tumor
TCGA-CJ-4905-01A-02R-1426-07	0.576746373107288	Tumor
TCGA-BP-5181-01A-01R-1426-07	0.812288408332725	Tumor
TCGA-EU-5906-01A-11R-1672-07	0.801666345731966	Tumor
TCGA-CJ-4868-01A-01R-1305-07	1.95483505017832	Tumor
TCGA-B8-4148-01A-02R-1325-07	0.653602680301054	Tumor
TCGA-CJ-4886-01A-01R-1305-07	0.539760633782221	Tumor
TCGA-AK-3429-01A-02R-1325-07	0.586415236216538	Tumor
TCGA-CZ-5465-01A-01R-1503-07	0.373775257552759	Tumor
TCGA-B0-4714-01A-01R-1277-07	0.542828080311497	Tumor
TCGA-AK-3461-01A-02R-1277-07	0.682313678769475	Tumor
TCGA-B8-5159-01A-01R-1420-07	0.448032218933005	Tumor
TCGA-A3-3358-01A-01R-1541-07	0.419638663234826	Tumor
TCGA-A3-3372-01A-02R-1325-07	0.533726595245958	Tumor
TCGA-CJ-6032-01A-11R-1672-07	0.501951163257669	Tumor
TCGA-B0-5703-01A-11R-1541-07	0.725422179864177	Tumor
TCGA-B8-A54F-01A-11R-A266-07	0.358786029552174	Tumor
TCGA-B0-5095-01A-01R-1420-07	1.48096044723775	Tumor
TCGA-CZ-4861-01A-01R-1305-07	0.900960373680021	Tumor
TCGA-A3-3349-01A-01R-1188-07	0.813988165277415	Tumor
TCGA-AK-3455-01A-01R-0864-07	0.363076184202258	Tumor
TCGA-CW-5585-01A-01R-1541-07	0.515346408816872	Tumor
TCGA-BP-4981-01A-01R-1334-07	0.179464424671731	Tumor
TCGA-BP-4337-01A-01R-1289-07	0.706590491376484	Tumor
TCGA-CJ-5686-01A-11R-1672-07	0.409237004246078	Tumor
TCGA-A3-A8OV-01A-11R-A37O-07	0.301478196620895	Tumor
TCGA-AK-3447-01A-01R-1766-07	0.10685067587675	Tumor
TCGA-CJ-4876-01A-01R-1305-07	0.318673978046639	Tumor
TCGA-B0-4834-01A-01R-1305-07	0.419708229703416	Tumor
TCGA-B0-5713-01A-11R-1672-07	0.605984093800117	Tumor
TCGA-CJ-5671-01A-11R-1541-07	0.887691444043094	Tumor
TCGA-CZ-5454-01A-01R-1503-07	0.455599457066129	Tumor
TCGA-BP-4790-01A-01R-1305-07	0.411221867532041	Tumor
TCGA-B0-5107-01A-01R-1420-07	1.38242433943961	Tumor
TCGA-B4-5834-01A-11R-1672-07	0.601471371938295	Tumor
TCGA-G6-A8L6-01A-11R-A37O-07	0.502542636333202	Tumor
TCGA-BP-4991-01A-01R-1334-07	0.434337324304061	Tumor
TCGA-A3-3347-01A-02R-1325-07	1.55391732039317	Tumor
TCGA-B2-5636-01A-02R-1541-07	0.336444732140931	Tumor
TCGA-B4-5844-01A-11R-1672-07	0.335120078204941	Tumor
TCGA-BP-4801-01A-02R-1420-07	0.323466341601992	Tumor
TCGA-A3-3307-01A-01R-0864-07	0.505706821968037	Tumor
TCGA-B0-4821-01A-01R-1503-07	1.18654746348699	Tumor
TCGA-B0-4813-01A-01R-1277-07	0.819261637696912	Tumor
TCGA-CZ-5459-01A-01R-1503-07	0.629601327036593	Tumor
TCGA-B0-5108-01A-01R-1420-07	0.69272418771692	Tumor
TCGA-CZ-4862-01A-01R-1305-07	0.946761622336947	Tumor
TCGA-MM-A564-01A-11R-A266-07	0.507102487892273	Tumor
TCGA-CJ-4881-01A-01R-1305-07	0.978208738373991	Tumor
TCGA-B0-5077-01A-01R-1334-07	0.901712773585858	Tumor
TCGA-B0-5092-01A-01R-1420-07	1.38260694323542	Tumor
TCGA-EU-5905-01A-11R-1672-07	0.649322797947254	Tumor
TCGA-BP-5168-01A-01R-1420-07	0.733364146567847	Tumor
TCGA-B4-5832-01A-11R-1672-07	0.150213258205569	Tumor
TCGA-B8-5163-01A-01R-1420-07	1.00632675182922	Tumor
TCGA-DV-5575-01A-01R-1541-07	1.04991788425252	Tumor
TCGA-CW-5580-01A-01R-1672-07	0.606753191340271	Tumor
TCGA-B0-5692-01A-11R-1541-07	0.680708454210887	Tumor
TCGA-CJ-4640-01A-02R-1325-07	1.32892146127426	Tumor
TCGA-A3-3316-01A-01R-0864-07	0.802445371792683	Tumor
TCGA-BP-4797-01A-01R-1305-07	0.87688591498637	Tumor
TCGA-BP-5195-01A-02R-1426-07	0.392205410335504	Tumor
TCGA-B0-5691-01A-11R-1541-07	0.633028082947091	Tumor
TCGA-BP-5006-01A-01R-1334-07	0.57819744827968	Tumor
TCGA-CZ-5469-01A-01R-1503-07	1.91116809056729	Tumor
TCGA-BP-4999-01A-01R-1334-07	0.544492409280217	Tumor
TCGA-EU-5904-01A-11R-1672-07	0.235016135325269	Tumor
TCGA-B2-3924-01B-03R-A277-07	0.413056979288005	Tumor
TCGA-B2-3924-01A-02R-A277-07	0.909432345983388	Tumor
TCGA-BP-5189-01A-02R-1426-07	0.492700869748598	Tumor
TCGA-B0-5812-01A-11R-1672-07	0.564731981805924	Tumor
TCGA-A3-3385-01A-02R-1420-07	0.758446458675749	Tumor
TCGA-BP-4787-01A-01R-1305-07	0.713844299228137	Tumor
TCGA-BP-4325-01A-02R-1289-07	1.01582009871348	Tumor
TCGA-A3-3322-01A-02R-1325-07	0.659318042462895	Tumor
TCGA-BP-5194-01A-02R-1426-07	0.787176417758035	Tumor
TCGA-B2-5635-01B-04R-A277-07	0.187972547072734	Tumor
TCGA-B0-5096-01A-01R-1420-07	1.38295548631511	Tumor
TCGA-CZ-5986-01A-11R-1672-07	0.5274846628801	Tumor
TCGA-B8-4151-01A-01R-1188-07	0.441346215174173	Tumor
TCGA-BP-4982-01A-01R-1334-07	0.721697519134591	Tumor
TCGA-B0-4713-01A-01R-1277-07	1.0635588542841	Tumor
TCGA-CJ-4902-01A-01R-1426-07	0.666159669776935	Tumor
TCGA-MM-A84U-01A-11R-A37O-07	0.739180766716253	Tumor
TCGA-B0-4816-01A-01R-1503-07	0.703487640906064	Tumor
TCGA-A3-3311-01A-02R-1325-07	0.851021389899393	Tumor
TCGA-CZ-4866-01A-01R-1503-07	0.186792870275357	Tumor
TCGA-BP-5182-01A-01R-1426-07	0.711931305448698	Tumor
TCGA-CJ-6033-01A-11R-1672-07	1.38048066742585	Tumor
TCGA-CJ-4637-01A-02R-1325-07	1.3698634319102	Tumor
TCGA-CJ-4885-01A-01R-1305-07	0.175927573282013	Tumor
TCGA-B8-5546-01A-01R-1541-07	0.368635497714925	Tumor
TCGA-B8-5545-01A-01R-1672-07	0.873225687332691	Tumor
TCGA-CJ-5676-01A-11R-1541-07	0.389398854662945	Tumor
TCGA-B0-5707-01A-11R-1541-07	0.270783551849588	Tumor
TCGA-BP-5190-01A-01R-1426-07	0.38573053444494	Tumor
TCGA-B0-5709-01A-11R-1541-07	0.906235116929554	Tumor
TCGA-B0-5109-01A-02R-1420-07	2.47656625776733	Tumor
TCGA-B4-5843-01A-11R-1672-07	0.835329577590786	Tumor
TCGA-B2-4098-01A-02R-1325-07	0.797563629351923	Tumor
TCGA-CJ-4893-01A-01R-1305-07	0.240521451886398	Tumor
TCGA-BP-4985-01A-01R-1334-07	0.838916198182916	Tumor
TCGA-BP-5001-01A-01R-1334-07	0.215734129203995	Tumor
TCGA-A3-3313-01A-02R-1325-07	0.969678115153708	Tumor
TCGA-BP-4169-01A-02R-1289-07	0.79843910850013	Tumor
TCGA-B8-5553-01A-01R-1541-07	0.45505735272761	Tumor
TCGA-AK-3443-01A-02R-1325-07	0.141587385142784	Tumor
TCGA-B0-4696-01A-01R-1277-07	3.56810022367092	Tumor
TCGA-DV-5576-01A-01R-1541-07	0.480096952960512	Tumor
TCGA-BP-4987-01A-01R-1334-07	0.592286810141183	Tumor
TCGA-BP-4769-01A-01R-1289-07	0.282379545652902	Tumor
TCGA-BP-4161-01A-02R-1325-07	0.54345480438866	Tumor
TCGA-BP-5010-01A-02R-1420-07	0.874785007313522	Tumor
TCGA-B2-3923-01B-10R-A277-07	0.266195731673947	Tumor
TCGA-AK-3445-01A-02R-1277-07	0.853951427795951	Tumor
TCGA-B2-4102-01A-02R-1325-07	0.203801543392249	Tumor
TCGA-B0-5083-01A-02R-1420-07	0.162395808406175	Tumor
TCGA-B0-4697-01A-01R-1277-07	0.966155044267259	Tumor
TCGA-B2-3924-01A-02R-1325-07	0.764339020573563	Tumor
TCGA-DV-A4VZ-01A-11R-A266-07	0.175106949488489	Tumor
TCGA-BP-4963-01A-01R-1334-07	0.980525347849663	Tumor
TCGA-BP-4354-01A-02R-1289-07	1.33681808581892	Tumor
TCGA-BP-4341-01A-01R-1289-07	0.357803982729008	Tumor
TCGA-B0-5099-01A-01R-1420-07	0.386908263038943	Tumor
TCGA-B0-4839-01A-01R-1305-07	0.464493564874466	Tumor
TCGA-CJ-5678-01A-11R-1541-07	0.913557040547063	Tumor
TCGA-A3-3308-01A-02R-1325-07	0.663521330145777	Tumor
TCGA-B0-5120-01A-01R-1420-07	0.634885309127693	Tumor
TCGA-B0-5100-01A-01R-1420-07	0.531946724013992	Tumor
TCGA-B0-4945-01A-01R-1420-07	0.178449626179836	Tumor
TCGA-BP-4781-01A-01R-1305-07	1.10511818750025	Tumor
TCGA-CJ-5684-01A-11R-1541-07	0.450442384239887	Tumor
TCGA-BP-4346-01A-01R-1289-07	1.06033796923169	Tumor
TCGA-AK-3426-01A-02R-1325-07	1.53535625860378	Tumor
TCGA-CJ-5682-01A-11R-1541-07	0.719495300570809	Tumor
TCGA-A3-A6NL-01A-11R-A33J-07	0.608150182589538	Tumor
TCGA-B2-5633-01B-04R-A277-07	0.366466581449691	Tumor
TCGA-CZ-5987-01A-11R-1672-07	1.58360476689839	Tumor
TCGA-A3-3382-01A-02R-1325-07	0.281262868797898	Tumor
TCGA-CJ-4636-01A-02R-1325-07	0.869738064205998	Tumor
TCGA-CW-5583-01A-02R-1541-07	0.440458143164142	Tumor
TCGA-B0-4849-01A-01R-1277-07	0.278368304458123	Tumor
TCGA-B0-4852-01A-01R-1503-07	0.494693216074403	Tumor
TCGA-B8-4621-01A-01R-1503-07	0.36540844890133	Tumor
TCGA-BP-4807-01A-01R-1305-07	0.704077112646873	Tumor
TCGA-CJ-4908-01A-01R-1426-07	0.529223559607593	Tumor
TCGA-BP-4352-01A-01R-1289-07	0.8087484692915	Tumor
TCGA-A3-A8OU-01A-11R-A37O-07	0.704331162248479	Tumor
TCGA-AK-3434-01A-02R-1277-07	0.638595291673051	Tumor
TCGA-CJ-5683-01A-11R-1541-07	1.03452915750336	Tumor
TCGA-A3-3326-01A-01R-0864-07	0.819017066428533	Tumor
TCGA-BP-4353-01A-02R-1289-07	0.637011622687723	Tumor
TCGA-GK-A6C7-01A-11R-A33J-07	0.572860183797112	Tumor
TCGA-BP-4761-01A-01R-1289-07	1.38836590170062	Tumor
TCGA-A3-3329-01A-01R-0864-07	0.440062607272186	Tumor
TCGA-A3-3374-01A-02R-1325-07	0.160214153025708	Tumor
TCGA-CZ-5470-01A-01R-1503-07	0.845922824647735	Tumor
TCGA-CZ-5463-01A-01R-1503-07	0.478606983496316	Tumor
TCGA-BP-4965-01A-01R-1334-07	0.854397709962943	Tumor
TCGA-B4-5835-01A-11R-1672-07	0.839431335448952	Tumor
TCGA-B0-5094-01A-01R-1420-07	0.863432784400129	Tumor
TCGA-DV-5567-01A-01R-1541-07	0.216189366203434	Tumor
TCGA-BP-4334-01A-01R-1289-07	0.191851918690498	Tumor
TCGA-BP-5187-01A-01R-1426-07	0.572326543762564	Tumor
TCGA-CZ-5988-01A-11R-1672-07	1.5032169273774	Tumor
TCGA-CJ-4894-01A-01R-1305-07	0.961454269340432	Tumor
TCGA-BP-4763-01A-01R-1289-07	0.553843712954276	Tumor
TCGA-B0-4828-01A-01R-1277-07	0.892466257826543	Tumor
TCGA-CJ-5679-01A-11R-1541-07	1.18151414526183	Tumor
TCGA-CJ-4869-01A-02R-1426-07	0.835159930546339	Tumor
TCGA-A3-3363-01A-01R-0864-07	0.621388466655262	Tumor
TCGA-BP-4777-01A-01R-1289-07	0.881270555116468	Tumor
TCGA-B8-5158-01A-01R-1420-07	1.35240769396865	Tumor
TCGA-B0-5695-01A-11R-1541-07	0.477360987825983	Tumor
TCGA-BP-5176-01A-01R-1426-07	0.664791007159676	Tumor
TCGA-BP-4993-01A-02R-1420-07	0.465961512830724	Tumor
TCGA-BP-4795-01A-02R-1420-07	0.734047275247129	Tumor
TCGA-CW-5588-01A-01R-1541-07	0.925299921568301	Tumor
TCGA-CZ-5464-01A-01R-1503-07	1.54282213849618	Tumor
TCGA-BP-4762-01A-02R-1289-07	1.02060673944056	Tumor
TCGA-B2-5633-01A-01R-1541-07	0.450771647811424	Tumor
TCGA-BP-5178-01A-01R-1426-07	1.04820758261463	Tumor
TCGA-B0-5115-01A-01R-1420-07	0.570343138646348	Tumor
TCGA-B8-4622-01A-02R-1277-07	0.67516374884045	Tumor
TCGA-B0-5102-01A-01R-1420-07	0.212507707843339	Tumor
TCGA-BP-5008-01A-01R-1334-07	0.602474648889595	Tumor
TCGA-CJ-4642-01B-01R-1305-07	1.79023655686993	Tumor
TCGA-A3-3362-01A-02R-1325-07	0.554160227776174	Tumor
TCGA-B2-5639-01A-01R-1541-07	0.256089655495878	Tumor
TCGA-CZ-5458-01A-01R-1503-07	0.536349766384549	Tumor
TCGA-AS-3778-01A-01R-A32Z-07	0.57878185524453	Tumor
TCGA-B0-4693-01A-01R-1277-07	0.229513109834197	Tumor
TCGA-CJ-4892-01A-01R-1305-07	0.635629592178732	Tumor
TCGA-B0-5712-01A-11R-1672-07	0.428684197866204	Tumor
TCGA-B0-4706-01A-01R-1503-07	1.0540301969616	Tumor
TCGA-CZ-5461-01A-01R-1503-07	0.426960838086008	Tumor
TCGA-6D-AA2E-01A-11R-A37O-07	0.139297251985611	Tumor
TCGA-EU-5907-01A-11R-1672-07	0.459238966640676	Tumor
TCGA-BP-4770-01A-01R-1503-07	1.85996239434358	Tumor
TCGA-B0-4848-01A-01R-1277-07	1.01528845766076	Tumor
TCGA-CZ-5468-01A-01R-1503-07	1.1232867687488	Tumor
TCGA-CJ-4904-01A-02R-1426-07	0.535686210110495	Tumor
TCGA-B0-5710-01A-11R-1672-07	0.451840945668354	Tumor
