# Supplementary material for: PIMREG is a prognostic biomarker involved in immune microenvironment of clear cell renal cell carcinoma and associated with the transition from G1 phase to S phase
Source: Front Oncol. 2023 Jan 26;13:1035321. doi: 10.3389/fonc.2023.1035321 (PMC9909346; doi:10.3389/fonc.2023.1035321)
Supplement: Supplementary file 1 [file DataSheet_1.zip › supplementary material/R.txt]

library("limma")                                                 
rt=read.table("symbol.txt",sep="\t",header=T,check.names=F)           
rt=as.matrix(rt)
rownames(rt)=rt[,1]
exp=rt[,2:ncol(rt)]
dimnames=list(rownames(exp),colnames(exp))
data=matrix(as.numeric(as.matrix(exp)),                                                          nrow=nrow(exp),dimnames=dimnames)
data=avereps(data)
uniq=rbind(ID=colnames(data),data)
write.table(uniq,file="normalization.txt",sep="\t",quote=F,col.names=F)    


library("limma")

inputFile="normalization.txt"    
fdrFilter=0.05                                      
logFCfilter=1                                           
conNum=49                                                
treatNum=502                                                    

outTab=data.frame()
grade=c(rep(1,conNum),rep(2,treatNum))
rt=read.table(inputFile,sep="\t",header=T,check.names=F)
rt=as.matrix(rt)
rownames(rt)=rt[,1]
exp=rt[,2:ncol(rt)]
dimnames=list(rownames(exp),colnames(exp))
data=matrix(as.numeric(as.matrix(exp)),nrow=nrow(exp),dimnames=dimnames)
data=avereps(data)
data=data[rowMeans(data)>0,]

for(i in row.names(data)){
  geneName=unlist(strsplit(i,"\\|",))[1]
  geneName=gsub("\\/", "_", geneName)
  rt=rbind(expression=data[i,],grade=grade)
  rt=as.matrix(t(rt))
  wilcoxTest<-wilcox.test(expression ~ grade, data=rt)
  conGeneMeans=mean(data[i,1:conNum])
  treatGeneMeans=mean(data[i,(conNum+1):ncol(data)])
  logFC=log2(treatGeneMeans)-log2(conGeneMeans)
  pvalue=wilcoxTest$p.value
  conMed=median(data[i,1:conNum])
  treatMed=median(data[i,(conNum+1):ncol(data)])
  diffMed=treatMed-conMed
	if( ((logFC>0) & (diffMed>0)) | ((logFC<0) & (diffMed<0)) ){  
		  outTab=rbind(outTab,cbind(gene=i,conMean=conGeneMeans,treatMean=treatGeneMeans,logFC=logFC,pValue=pvalue))
	 }
}
pValue=outTab[,"pValue"]
fdr=p.adjust(as.numeric(as.vector(pValue)),method="fdr")
outTab=cbind(outTab,fdr=fdr)

write.table(outTab,file="all.xls",sep="\t",row.names=F,quote=F)

outDiff=outTab[( abs(as.numeric(as.vector(outTab$logFC)))>logFCfilter & as.numeric(as.vector(outTab$fdr))<fdrFilter),]
write.table(outDiff,file="diff.xls",sep="\t",row.names=F,quote=F)

heatmap=rbind(ID=colnames(data[as.vector(outDiff[,1]),]),data[as.vector(outDiff[,1]),])
write.table(heatmap,file="diffExp.txt",sep="\t",col.names=F,quote=F)


library(pheatmap)
hmExp=data[as.vector(outDiff[,1]),]
hmExp=log2(hmExp+0.01)
Type=c(rep("N",conNum),rep("T",treatNum))
names(Type)=colnames(data)
Type=as.data.frame(Type)
pdf(file="heatmap.pdf",height=6,width=10)
pheatmap(hmExp, 
         annotation=Type, 
         #scale = "row",
         color = colorRampPalette(c("green", "black","red","red"))(500),
         cluster_cols =F,
         show_colnames = F,
         show_rownames = T,
         fontsize = 12,
         fontsize_row=1,
         fontsize_col=1)
dev.off()


library(survival)
pFilter=0.05                                                                       

rt=read.table("geneexp.txt",header=T,sep="\t",check.names=F,row.names=1)  
rt$futime=rt$futime/365                                                    

outTab=data.frame()
sigGenes=c("futime","fustat")
for(gene in colnames(rt[,3:ncol(rt)])){
	   if(sd(rt[,gene])<0.01){
	      next}
	   a=rt[,gene]<=median(rt[,gene])
	   diff=survdiff(Surv(futime, fustat) ~a,data = rt)
	   pValue=1-pchisq(diff$chisq,df=1)
	   fit=survfit(Surv(futime, fustat) ~ a, data = rt)
	   cox=coxph(Surv(futime, fustat) ~ rt[,gene], data = rt)
	   coxSummary = summary(cox)
	   coxP=coxSummary$coefficients[,"Pr(>|z|)"]
	   if((pValue<pFilter) & (coxP<pFilter)){
	         sigGenes=c(sigGenes,gene)
	       	 outTab=rbind(outTab,
	                      cbind(gene=gene,
	                            KM=pValue,
	                            B=coxSummary$coefficients[,"coef"],
	                            SE=coxSummary$coefficients[,"se(coef)"],
	                            HR=coxSummary$conf.int[,"exp(coef)"],
	                            HR.95L=coxSummary$conf.int[,"lower .95"],
	                            HR.95H=coxSummary$conf.int[,"upper .95"],
			                    pvalue=coxP) )
	  }
}
write.table(outTab,file="uniCox.xls",sep="\t",row.names=F,quote=F) 
uniSigExp=rt[,sigGenes]
uniSigExp=cbind(id=row.names(uniSigExp),uniSigExp)
write.table(uniSigExp,file="uniSigExp.txt",sep="\t",row.names=F,quote=F)

library(limma)
library(ggpubr)
expFile="geneExp.txt"    

rt=read.table(expFile, header=T, sep="\t", check.names=F, row.names=1)
geneName=colnames(rt)[1]
normalData=rt[rt$Type=="Normal",1,drop=F]
normalData=as.matrix(normalData)
rownames(normalData)=gsub("(.*?)\\-(.*?)\\-(.*?)\\-(.*?)\\-.*", "\\1\\-\\2\\-\\3", rownames(normalData))
normalData=avereps(normalData)
tumorData=rt[rt$Type=="Tumor",1,drop=F]
tumorData=as.matrix(tumorData)
rownames(tumorData)=gsub("(.*?)\\-(.*?)\\-(.*?)\\-(.*?)\\-.*", "\\1\\-\\2\\-\\3", rownames(tumorData))
tumorData=avereps(tumorData)
sameSample=intersect(row.names(normalData), row.names(tumorData))
data=cbind(normalData[sameSample,,drop=F], tumorData[sameSample,,drop=F])
colnames(data)=c("Normal", "Tumor")
data=as.data.frame(data)

pdf(file="pairDiff.pdf", width=5, height=4.5)
ggpaired(data, cond1="Normal", cond2="Tumor", fill="condition",
	xlab="", ylab=paste0(geneName, " expression"),
	legend.title="Type",
	palette=c("blue","red"))+
    #stat_compare_means(paired = TRUE, label = "p.format", label.x = 1.35)
    stat_compare_means(paired = TRUE, symnum.args=list(cutpoints = c(0, 0.001, 0.01, 0.05, 1), symbols = c("***", "**", "*", "ns")),label = "p.signif",label.x = 1.35)
dev.off()


library(limma)
library(survival)
library(survminer)

expFile="geneExp.txt"
cliFile="time.txt"   

rt=read.table(expFile, header=T, sep="\t", check.names=F, row.names=1)
gene=colnames(rt)[1]

tumorData=rt[rt$Type=="Tumor",1,drop=F]
tumorData=as.matrix(tumorData)
rownames(tumorData)=gsub("(.*?)\\-(.*?)\\-(.*?)\\-(.*?)\\-.*", "\\1\\-\\2\\-\\3", rownames(tumorData))
data=avereps(tumorData)
Type=ifelse(data[,gene]>median(data[,gene]), "High", "Low")
data=cbind(as.data.frame(data), Type)

cli=read.table(cliFile, header=T, sep="\t", check.names=F, row.names=1)
cli$futime=cli$futime/365

sameSample=intersect(row.names(data), row.names(cli))
data=data[sameSample,,drop=F]
cli=cli[sameSample,,drop=F]
rt=cbind(cli, data)

outTab=cbind(ID=row.names(rt), rt)
outTab=outTab[,-ncol(outTab)]
write.table(outTab, file="expTime.txt", sep="\t", quote=F, row.names=F)

diff=survdiff(Surv(futime, fustat) ~ Type, data=rt)
pValue=1-pchisq(diff$chisq, df=1)
if(pValue<0.001){
	pValue="p<0.001"
}else{
	pValue=paste0("p=", sprintf("%.03f",pValue))
}
fit <- survfit(Surv(futime, fustat) ~ Type, data = rt)
#print(surv_median(fit))
		
surPlot=ggsurvplot(fit, 
		           data=rt,
		           conf.int=F,
		           pval=pValue,
		           pval.size=6,
		           surv.median.line = "hv",
		           legend.title=gene,
		           legend.labs=c("High level", "Low level"),
		           xlab="Time(years)",
		           ylab="Overall survival",
		           break.time.by = 1,
		           palette=c("red", "blue"),
		           risk.table=F,
		       	   risk.table.title="",
		           risk.table.col = "strata",
		           risk.table.height=.25)

pdf(file=paste0(gene, ".surv.pdf"), width=5.5, height=5, onefile=FALSE)
print(surPlot)
dev.off()


library(limma)
library(ggpubr)
expFile="geneExp.txt"     
cliFile="clinical.txt"     

rt=read.table(expFile, header=T, sep="\t", check.names=F, row.names=1)
gene=colnames(rt)[1]

tumorData=rt[rt$Type=="Tumor",1,drop=F]
tumorData=as.matrix(tumorData)
rownames(tumorData)=gsub("(.*?)\\-(.*?)\\-(.*?)\\-(.*?)\\-.*", "\\1\\-\\2\\-\\3", rownames(tumorData))
data=avereps(tumorData)

cli=read.table(cliFile, header=T, sep="\t", check.names=F, row.names=1)
cli[,"Age"]=ifelse(cli[,"Age"]=="unknow", "unknow", ifelse(cli[,"Age"]>65,">65","<=65"))

samSample=intersect(row.names(data), row.names(cli))
data=data[samSample,,drop=F]
cli=cli[samSample,,drop=F]
rt=cbind(data, cli)

for(clinical in colnames(rt[,2:ncol(rt)])){
	data=rt[c(gene, clinical)]
	colnames(data)=c(gene, "clinical")
	data=data[(data[,"clinical"]!="unknow"),]
	group=levels(factor(data$clinical))
	data$clinical=factor(data$clinical, levels=group)
	comp=combn(group,2)
	my_comparisons=list()
	for(i in 1:ncol(comp)){my_comparisons[[i]]<-comp[,i]}
	boxplot=ggboxplot(data, x="clinical", y=gene, fill="clinical",
		          xlab=clinical,
		          ylab=paste(gene, " expression"),
		          legend.title=clinical)+ 
	    stat_compare_means(comparisons = my_comparisons)
	pdf(file=paste0("clinicalCor_", clinical, ".pdf"), width=5.5, height=5)
	print(boxplot)
	dev.off()
}


library("clusterProfiler")
library("org.Hs.eg.db")
library("enrichplot")
library("ggplot2")

pvalueFilter=0.05   
qvalueFilter=0.05      

colorSel="qvalue"
if(qvalueFilter>0.05){
	colorSel="pvalue"
}
rt=read.table("diff.txt", header=T, sep="\t", check.names=F)  

genes=unique(as.vector(rt[,1]))
entrezIDs=mget(genes, org.Hs.egSYMBOL2EG, ifnotfound=NA)
entrezIDs=as.character(entrezIDs)
rt=data.frame(genes, entrezID=entrezIDs)
gene=entrezIDs[entrezIDs!="NA"]      
#gene=gsub("c\\(\"(\\d+)\".*", "\\1", gene)

kk <- enrichKEGG(gene=gene, organism="hsa", pvalueCutoff=1, qvalueCutoff=1)
KEGG=as.data.frame(kk)
KEGG$geneID=as.character(sapply(KEGG$geneID,function(x)paste(rt$genes[match(strsplit(x,"/")[[1]],as.character(rt$entrezID))],collapse="/")))
KEGG=KEGG[(KEGG$pvalue<pvalueFilter & KEGG$qvalue<qvalueFilter),]

write.table(KEGG, file="KEGG.txt", sep="\t", quote=F, row.names = F)

showNum=30
if(nrow(KEGG)<showNum){
	showNum=nrow(KEGG)
}

pdf(file="barplot.pdf", width=8, height=7)
barplot(kk, drop=TRUE, showCategory=showNum, label_format=30, color=colorSel)
dev.off()

pdf(file="bubble.pdf", width = 7, height = 7)
dotplot(kk, showCategory=showNum, orderBy="GeneRatio", label_format=30, color=colorSel)
dev.off()


expFile="geneExp.txt"      
scoreFile="TMEscores.txt"      

exp=read.table(expFile, header=T, sep="\t", check.names=F, row.names=1)
gene=colnames(exp)[1]
exp=exp[exp$Type=="Tumor",1,drop=F]
exp$Type=ifelse(exp[,gene]>median(exp[,gene]), "High", "Low")

score=read.table(scoreFile, header=T, sep="\t", check.names=F, row.names=1)
score=score[,1:3]

sameSample=intersect(row.names(exp), row.names(score))
exp=exp[sameSample,"Type",drop=F]
score=score[sameSample,,drop=F]
rt=cbind(score, exp)
rt$Type=factor(rt$Type, levels=c("Low", "High"))

data=melt(rt, id.vars=c("Type"))
colnames(data)=c("Type", "scoreType", "Score")

p=ggviolin(data, x="scoreType", y="Score", fill = "Type",
	     xlab="",
	     ylab="TME score",
	     legend.title=gene,
	     add = "boxplot", add.params = list(color="white"),
	     palette = c("blue","red"), width=1)
p=p+rotate_x_text(45)
p1=p+stat_compare_means(aes(group=Type),
	      method="wilcox.test",
	      symnum.args=list(cutpoints = c(0, 0.001, 0.01, 0.05, 1), symbols = c("***", "**", "*", " ")),
	      label = "p.signif")

pdf(file="vioplot.pdf", width=6, height=5)
print(p1)
dev.off()

rt=read.table(expFile, header=T, sep="\t", check.names=F)
rt=as.matrix(rt)
rownames(rt)=rt[,1]
exp=rt[,2:ncol(rt)]
dimnames=list(rownames(exp),colnames(exp))
data=matrix(as.numeric(as.matrix(exp)),nrow=nrow(exp),dimnames=dimnames)
data=avereps(data)
data=data[rowMeans(data)>0.5,]

group=sapply(strsplit(colnames(data),"\\-"), "[", 4)
group=sapply(strsplit(group,""), "[", 1)
group=gsub("2","1",group)
data=data[,group==0]
data=t(data)
rownames(data)=gsub("(.*?)\\-(.*?)\\-(.*?)\\-.*", "\\1\\-\\2\\-\\3", rownames(data))
data=t(avereps(data))

geneExp=as.data.frame(t(data[gene,,drop=F]))
geneExp$Type=ifelse(geneExp[,gene]>median(geneExp[,gene]), "High", "Low")

for(drug in allDrugs){
	possibleError=tryCatch(
    	{senstivity=pRRopheticPredict(data, drug, selection=1, dataset = "cgp2016")},
    	error=function(e) e)
    if(inherits(possibleError, "error")){next}
	senstivity=senstivity[senstivity!="NaN"]
	senstivity[senstivity>quantile(senstivity,0.99)]=quantile(senstivity,0.99)
	
	sameSample=intersect(row.names(geneExp), names(senstivity))
	geneExp=geneExp[sameSample, "Type",drop=F]
	senstivity=senstivity[sameSample]
	rt=cbind(geneExp, senstivity)
	
	rt$Type=factor(rt$Type, levels=c("Low", "High"))
	type=levels(factor(rt[,"Type"]))
	comp=combn(type, 2)
	my_comparisons=list()
	for(i in 1:ncol(comp)){my_comparisons[[i]]<-comp[,i]}
	
	test=wilcox.test(senstivity~Type, data=rt)
	diffPvalue=test$p.value
	if(diffPvalue<pFilter){
		boxplot=ggboxplot(rt, x="Type", y="senstivity", fill="Type",
					      xlab=gene,
					      ylab=paste0(drug, " senstivity (IC50)"),
					      legend.title=gene,
					      palette=c("#0066FF","#FF0000")
					     )+ 
			stat_compare_means(comparisons=my_comparisons)
		pdf(file=paste0("durgSenstivity.", drug, ".pdf"), width=5, height=4.5)
		print(boxplot)
		dev.off()
	}
}
