# Supplementary material for: PIMREG is a prognostic biomarker involved in immune microenvironment of clear cell renal cell carcinoma and associated with the transition from G1 phase to S phase
Source: Front Oncol. 2023 Jan 26;13:1035321. doi: 10.3389/fonc.2023.1035321 (PMC9909346; doi:10.3389/fonc.2023.1035321)
Supplement: Supplementary file 1 [file DataSheet_1.zip › supplementary material/relative expression of PIMREG(clinical).xlsx]

## Sheet: Sheet1
number	age	gender	pathologic_T	pathologic_N	pathologic_M	Fuhrman grade	relative expression of PIMREG
142	75	male	3a	0	0	Ⅱ	1.86222
132	37	female	3a	0	0	Ⅱ	22.1689
131	60	female	3a	0	0	Ⅱ	0.124496
130	64	male	3a	0	0	Ⅲ	26.8525
129	54	male	2a	0	0	Ⅱ	3.27914
128	70	female	3a	0	0	Ⅲ	32.1236
127	61	male	1b	0	0	Ⅲ	4.53706
126	78	male	1a	0	0	Ⅱ	0.42988
124	75	male	3a	0	0	Ⅱ	23.5146
123	57	male	1a	0	0	Ⅱ	12.3911
121	62	female	1b	0	0	Ⅱ	0.643609
113	58	male	3a	0	0	Ⅲ	43.074
112	57	male	1b	0	0	Ⅰ	28.7631
110	52	male	1b	0	0	Ⅲ	2.33955
108	40	male	4	0	0	Ⅱ	8.55015
107	66	male	3a	0	0	Ⅲ	42.3617
106	52	male	2b	0	0	Ⅱ	0.0647312
105	58	female	1b	0	0	无	4.11778
104	60	male	3a	1	0	Ⅲ	1.93946
69	74	male	3a	0	0	Ⅱ	13.2298
68	29	male	3a	1	0	Ⅲ	13.7274
64	50	male	3a	0	0	Ⅱ	3.85661
63	31	male	1b	0	0	Ⅱ	0.46489
62	55	male	3a	0	0	Ⅲ	26.4458
61	71	male	3a	0	0	Ⅱ	4.5923
59	61	male	1b	0	0	Ⅱ	3.246
58	53	male	3a	0	0	无	16.2929
54	25	male	1b	0	0	Ⅲ	4.65862
41	64	male	1b	0	0	Ⅲ	4.9651
39	57	male	1a	0	0	Ⅱ	0.446875
30	70	male	1b	0	0	Ⅲ	1.72683
27	46	male	3a	0	0	Ⅲ	11.8322

## Sheet: Sheet3
60	良性
111	嫌色
